# Supplementary material for: Gender Disparities of Heart Disease and the Association with Smoking and Drinking Behavior among Middle-Aged and Older Adults, a Cross-Sectional Study of Data from the US Health and Retirement Study and the China Health and Retirement Longitudinal Study
Source: Int J Environ Res Public Health. 2022 Feb 15;19(4):2188. doi: 10.3390/ijerph19042188 (PMC8872153; doi:10.3390/ijerph19042188)
Supplement: Supplementary file 1 [file ijerph-19-02188-s001.zip]

Archive with 1 entries (1 files):
- ijerph-1541734-supplementary.pdf
